# Supplementary material for: BDNF Methylation and Maternal Brain Activity in a Violence-Related Sample
Source: PLoS One. 2015 Dec 9;10(12):e0143427. doi: 10.1371/journal.pone.0143427 (PMC4674054; doi:10.1371/journal.pone.0143427)
Supplement: S1 Data — (ZIP) [file pone.0143427.s002.zip]

Archive with 4 entries (4 files):
- spmT_0001_sep_vs_play_positive_corr.hdr
- spmT_0001_sep_vs_play_positive_corr.img
- spmT_0002_sep_vs_play_negative_corr.hdr
- spmT_0002_sep_vs_play_negative_corr.img
